# Supplementary material for: Immobilization of Gelatin on Fibers for Tissue Engineering Applications: A Comparative Study of Three Aliphatic Polyesters
Source: Polymers (Basel). 2022 Oct 4;14(19):4154. doi: 10.3390/polym14194154 (PMC9572612; doi:10.3390/polym14194154)
Supplement: Supplementary file 1 [file polymers-14-04154-s001.zip]

Archive with 1 entries (1 files):
- polymers-1912726-supplementary.pdf
